# Supplementary material for: Centrosomal actin pool levels regulated by localized PKA set the threshold for T cell polarization
Source: EMBO Rep. 2025 Aug 26;26(18):4436–55. doi: 10.1038/s44319-025-00533-2 (PMC12457651; doi:10.1038/s44319-025-00533-2)
Supplement: Supplementary file 2 — Source data Fig. 1 [file 44319_2025_533_MOESM2_ESM.zip]

Archive with 18 entries (13 files):
- Figure 1/
- Figure 1/Figure 1A/
- Figure 1/Figure 1A/Roundness upon stimulation.xlsx
- Figure 1/Figure 1B/
- Figure 1/Figure 1B/Roundness Live.xlsx
- Figure 1/Figure 1C/
- Figure 1/Figure 1C/Centrin actin +340.tif
- Figure 1/Figure 1C/Centrin actin -190.tif
- Figure 1/Figure 1C/Centrin actin -20.tif
- Figure 1/Figure 1C/Centrin actin+210.tif
- Figure 1/Figure 1C/Original movie Centrin actin.tif
- Figure 1/Figure 1C/Original movie Visible.tif
- Figure 1/Figure 1C/visible +210.tif
- Figure 1/Figure 1C/visible +340.tif
- Figure 1/Figure 1C/visible -190.tif
- Figure 1/Figure 1C/visible -20.tif
- Figure 1/Figure 1d/
- Figure 1/Figure 1d/Angle distribution.xlsx
