# Supplementary material for: Centrosomal actin pool levels regulated by localized PKA set the threshold for T cell polarization
Source: EMBO Rep. 2025 Aug 26;26(18):4436–55. doi: 10.1038/s44319-025-00533-2 (PMC12457651; doi:10.1038/s44319-025-00533-2)
Supplement: Supplementary file 2 — Source data Fig. 1 [file 44319_2025_533_MOESM2_ESM.zip › Figure 1/Figure 1A/Roundness upon stimulation.xlsx]

## Sheet: Feuil1
	Date	3V	3VC	5V	5VC	7V		3V: VCAM1 3min
	210730	0.86321	0.78033	0.85252	0.69174	0.83929		5V: VCAM1 5min
	210803	0.83324	0.72696	0.78219	0.68923	0.80597		7V: VCAM1 7min
	210811	0.86558	0.82376	0.81744	0.6882	0.82006
	230119	0.871462	0.796398	0.868555	0.769893	0.860798		3VC: VCAM1+CXCL12 3min
								5VC: VCAM1+CXCL12 5min
								7V: VCAM1+CXCL12 7min
