# Supplementary material for: Centrosomal actin pool levels regulated by localized PKA set the threshold for T cell polarization
Source: EMBO Rep. 2025 Aug 26;26(18):4436–55. doi: 10.1038/s44319-025-00533-2 (PMC12457651; doi:10.1038/s44319-025-00533-2)
Supplement: Supplementary file 2 — Source data Fig. 1 [file 44319_2025_533_MOESM2_ESM.zip › Figure 1/Figure 1B/Roundness Live.xlsx]

## Sheet: Feuil1
	time (s)	mean of roundness	Standard error	number of cells
	0.57	0.89419	0.014814	42
	10.57	0.89431	0.013618	42
	20.57	0.89381	0.013709	42
	30.57	0.89338	0.013171	42
	40.57	0.8967	0.012059	43
	50.57	0.88664	0.013668	44
	60.57	0.88468	0.013549	44
	70.57	0.88758	0.01259	45
	80.57	0.88833	0.013265	46
	90.57	0.89457	0.013323	47
	100.57	0.8966	0.010771	48
	110.57	0.89446	0.01054	48
	120.58	0.89523	0.011188	48
	130.58	0.89181	0.011692	48
	140.58	0.88717	0.012673	48
	150.58	0.88544	0.013142	48
	160.58	0.88344	0.013074	48
	170.58	0.87869	0.013138	48
	180.58	0.87692	0.013256	48
	190.58	0.88737	0.012918	48
	200.58	0.88715	0.011942	48
	210.58	0.8965	0.011094	48
	220.58	0.88408	0.011216	48
	230.59	0.88233	0.012907	48
	240.59	0.8844	0.01248	48
	250.59	0.86696	0.013696	48
	260.59	0.8641	0.014103	48
	270.59	0.85571	0.014414	48
	280.59	0.84678	0.01568	46
	290.59	0.84007	0.017182	46
	300.59	0.82287	0.018115	46
	310.59	0.80691	0.019985	46
	320.6	0.78804	0.02233	48
	330.6	0.77265	0.023254	48
	340.6	0.76198	0.024216	48
	350.6	0.7514	0.024331	48
	360.6	0.7386	0.024092	48
	370.6	0.72533	0.023726	48
	380.6	0.71898	0.024882	48
	390.6	0.71279	0.025217	48
	400.6	0.70744	0.024916	48
	410.6	0.70423	0.025016	48
	420.6	0.70521	0.02495	48
	430.6	0.70752	0.025054	48
	440.6	0.70983	0.025087	48
	450.6	0.71008	0.024631	48
	460.6	0.71464	0.024614	47
	470.6	0.72379	0.0239	47
	480.61	0.72511	0.023011	47
	490.61	0.731	0.02439	47
	500.61	0.7322	0.025735	46
	510.61	0.7322	0.025303	46
	520.61	0.72713	0.025434	46
	530.61	0.71411	0.024973	46
	540.61	0.70959	0.025474	46
	550.61	0.70926	0.026212	46
	560.61	0.71117	0.02673	46
	570.61	0.70274	0.026499	46
	580.61	0.7012	0.026114	46
	590.61	0.71011	0.025887	46
	600.61	0.70813	0.025593	46
	610.61	0.71014	0.026664	44
	620.61	0.71723	0.027355	44
	630.61	0.71638	0.02882	42
	640.61	0.71695	0.027429	42
	650.61	0.71262	0.027491	42
	660.61	0.71093	0.027711	41
	670.61	0.70565	0.02934	40
	680.61	0.71508	0.028226	39
	690.61	0.72776	0.029197	38
	700.61	0.72031	0.027811	36
	710.61	0.71266	0.027979	35
	720.61	0.71194	0.030024	35
	730.61	0.71706	0.029058	35
	740.64	0.72343	0.029573	35
	750.64	0.72371	0.030938	35
	760.64	0.72994	0.030068	35
	770.64	0.74103	0.03016	35
	780.64	0.74206	0.03094	35
	790.64	0.73397	0.031432	35
