# Supplementary material for: Centrosomal actin pool levels regulated by localized PKA set the threshold for T cell polarization
Source: EMBO Rep. 2025 Aug 26;26(18):4436–55. doi: 10.1038/s44319-025-00533-2 (PMC12457651; doi:10.1038/s44319-025-00533-2)
Supplement: Supplementary file 2 — Source data Fig. 1 [file 44319_2025_533_MOESM2_ESM.zip › Figure 1/Figure 1d/Angle distribution.xlsx]

## Sheet: Feuil1
	Angle [CC-CO] and [CC-CT]
	25
	13
	2
	2
	3
	29
	165
	97
	86
	55
	136
	15
	13
	121
	20
	120
	41
	129
	33
	14
	5
	65
	50
	16
	70
	113
	2
	29
	28
	27
	16
	131
	139
	35
	159
	92
	65
	117
	137
	59
	22
	2
	108
	6
	178
	105
	31
	9
	75
	48
	13
	24
	1
	136
	100
	40
	134
	16
	24
	35
