# Supplementary material for: Centrosomal actin pool levels regulated by localized PKA set the threshold for T cell polarization
Source: EMBO Rep. 2025 Aug 26;26(18):4436–55. doi: 10.1038/s44319-025-00533-2 (PMC12457651; doi:10.1038/s44319-025-00533-2)
Supplement: Supplementary file 3 — Source data Fig. 2 [file 44319_2025_533_MOESM3_ESM.zip]

Archive with 20 entries (13 files):
- Figure 2/
- Figure 2/Figure 2A and B/
- Figure 2/Figure 2A and B/cAMP and PKA responses.xlsx
- Figure 2/Figure 2C/
- Figure 2/Figure 2C/Delays of cAMP and PKA responses.xlsx
- Figure 2/Figure 2D/
- Figure 2/Figure 2D/cAMP +160.tif
- Figure 2/Figure 2D/cAMP +40.tif
- Figure 2/Figure 2D/cAMP -10.tif
- Figure 2/Figure 2D/Original  movie cAMP.tif
- Figure 2/Figure 2D/Original  movie PKA.tif
- Figure 2/Figure 2D/PKA +190.tif
- Figure 2/Figure 2D/PKA +40.tif
- Figure 2/Figure 2D/PKA -10.tif
- Figure 2/Figure 2E/
- Figure 2/Figure 2E/Roundness and PKA Live.xlsx
- Figure 2/Figure 2F/
- Figure 2/Figure 2F/Roundness and H89.xlsx
- Figure 2/Figure 2G/
- Figure 2/Figure 2G/Roundness and Rp-8CPT-cAMPS.xlsx
