# Supplementary material for: Centrosomal actin pool levels regulated by localized PKA set the threshold for T cell polarization
Source: EMBO Rep. 2025 Aug 26;26(18):4436–55. doi: 10.1038/s44319-025-00533-2 (PMC12457651; doi:10.1038/s44319-025-00533-2)
Supplement: Supplementary file 3 — Source data Fig. 2 [file 44319_2025_533_MOESM3_ESM.zip › Figure 2/Figure 2A and B/cAMP and PKA responses.xlsx]

## Sheet: cAMP
time (s)	cAMP (normaized ratio)	Standar error	number of experiments
0.57	0.9701	0.0040908	6
10.57	0.97112	0.0045231	6
20.57	0.97743	0.0033696	6
30.57	0.97879	0.0025032	6
40.57	0.98084	0.0029433	6
50.57	0.9848	0.0029187	6
60.57	0.98639	0.0034528	6
70.57	0.99283	0.0025285	6
80.57	0.99548	0.0012001	6
90.57	1.0011	0.002626	6
100.57	0.9998	0.0008657	6
110.57	1.0381	0.010021	6
120.58	1.1364	0.016825	6
130.58	1.2046	0.026036	6
140.58	1.2288	0.033028	6
150.58	1.2289	0.042824	6
160.58	1.2269	0.040569	6
170.58	1.2235	0.040594	6
180.58	1.218	0.040506	6
190.58	1.2122	0.037852	6
200.58	1.2016	0.038013	6
210.58	1.1994	0.037282	6
220.58	1.1931	0.033619	6
230.59	1.1868	0.031962	6
240.59	1.1967	0.027688	5
250.59	1.1827	0.023128	6
260.59	1.1822	0.020086	6
270.59	1.1817	0.018219	6
280.59	1.1847	0.016836	6
290.59	1.1873	0.015439	6
300.59	1.189	0.016117	6
310.59	1.1912	0.016333	6
320.6	1.1875	0.015677	6
330.6	1.1903	0.015977	6
340.6	1.1908	0.016534	6
350.6	1.1944	0.018062	6
360.6	1.1913	0.016578	6
370.6	1.198	0.019988	6
380.6	1.2012	0.021016	6
390.6	1.2023	0.021985	6
400.6	1.1993	0.020809	6
410.6	1.2019	0.021144	6
420.6	1.2105	0.02277	6
430.6	1.2127	0.020888	6
440.6	1.2189	0.024323	6
450.6	1.2221	0.022373	6
460.6	1.224	0.025433	6
470.6	1.2309	0.027279	6
480.61	1.2321	0.02667	6
490.61	1.2325	0.025037	6
500.61	1.2376	0.026731	6

## Sheet: PKA
time (s)	PKA activity (normaized ratio)	Standar error	number of experiments
0.56	0.97304	0.0071145	6
10.56	0.97935	0.0045551	6
20.56	0.98387	0.003963	6
30.56	0.98697	0.00394	6
40.56	0.99075	0.0056551	6
50.56	0.9944	0.0045077	6
60.56	0.99721	0.0025172	6
70.56	0.99916	0.0025117	6
80.56	0.99839	0.0023149	6
90.56	0.99937	0.002273	6
100.56	1.0084	0.0059181	6
110.56	1.171	0.046074	6
120.56	1.4386	0.091851	6
130.56	1.5881	0.11521	6
140.57	1.6416	0.10945	6
150.57	1.6613	0.075845	6
160.57	1.6785	0.058056	6
170.57	1.6407	0.044702	6
180.57	1.5959	0.04918	6
190.57	1.5975	0.040856	6
200.57	1.5642	0.040021	6
210.57	1.5359	0.039656	6
220.57	1.5211	0.040634	6
230.58	1.5117	0.044681	6
240.58	1.5274	0.040555	6
250.58	1.5237	0.044758	6
260.58	1.5302	0.045596	6
270.58	1.5366	0.048143	6
280.58	1.5505	0.051451	6
290.58	1.5595	0.055589	6
300.58	1.559	0.057342	6
310.58	1.5571	0.055506	6
320.58	1.5556	0.054007	6
330.58	1.5545	0.052733	6
340.58	1.5636	0.048899	6
350.58	1.5614	0.048009	6
360.58	1.566	0.050047	6
370.58	1.5873	0.044711	6
380.58	1.5762	0.049468	6
390.58	1.5782	0.04755	6
400.58	1.5782	0.050573	6
410.58	1.5749	0.051788	6
420.58	1.5736	0.054982	6
430.58	1.5694	0.059956	6
440.58	1.5725	0.060765	6
450.58	1.6138	0.05687	5
460.58	1.6116	0.05581	5
470.58	1.6124	0.053578	5
480.58	1.6158	0.057574	5
490.58	1.622	0.059363	5
500.58	1.6238	0.058642	5
