# Supplementary material for: Centrosomal actin pool levels regulated by localized PKA set the threshold for T cell polarization
Source: EMBO Rep. 2025 Aug 26;26(18):4436–55. doi: 10.1038/s44319-025-00533-2 (PMC12457651; doi:10.1038/s44319-025-00533-2)
Supplement: Supplementary file 3 — Source data Fig. 2 [file 44319_2025_533_MOESM3_ESM.zip › Figure 2/Figure 2C/Delays of cAMP and PKA responses.xlsx]

## Sheet: Feuil1
Delay cAMP rise after CXCL12 (sec)	Delay PKA rise after CXCL12 (sec)
30	20
20	20
10	30
10	20
10	20
10	30
10	20
10	20
10	20
10	20
10	20
10	20
10	20
20	20
20	30
10	30
10	20
20	20
10	30
10	20
20	20
20	20
20	30
10	40
10	20
10	20
10	30
10	30
10	30
20	10
30	20
20	20
20	30
10	20
20	30
20	20
20	20
20	30
20	20
30	20
20	30
30	20
20	20
20	20
20	20
20	20
20	20
30	20
10	20
10	20
10	20
20	20
20	70
20	60
10	50
20	50
20	30
10	40
20	40
10	50
20	30
30	60
10	30
30	20
50	30
40	20
20	20
20	20
10	30
10	20
20	40
20	50
20	40
20	40
20	30
20	30
30	20
20	30
20	30
20	20
20	10
20	20
10	20
20	30
20	20
40	20
20	20
20	20
10	20
10	20
10	20
10	20
10	20
10	10
10	20
10	20
10	20
20	20
20	20
20	10
20	10
20	10
20	20
20	10
20	30
20	20
30	10
30	20
30	20
20	20
20	10
10	20
20	10
30	10
30	10
20	20
30	10
10	20
10	10
10	30
10	30
20	30
10	20
20	30
10	30
10	30
20	40
20	30
10	30
20	30
20	40
10	10
20	30
20	30
20	30
20	20
10	20
10	30
10	20
	30
	30
	30
	10
	30
	30
	30
	20
	10
	20
	40
	20
	10
	20
	20
	20
	20
	20
	20
	20
	20
	10
	20
	10
	20
	10
	20
	20
	20
	20
	20
	20
	20
	10
	20
	30
	10
	10
	20
	30
	20
	10
	20
	30
	30
	30
	30
	20
	20
	30
	80
	20
	20
	10
	10
	10
	10
	10
	10
	10
	20
	20
