# Supplementary material for: Centrosomal actin pool levels regulated by localized PKA set the threshold for T cell polarization
Source: EMBO Rep. 2025 Aug 26;26(18):4436–55. doi: 10.1038/s44319-025-00533-2 (PMC12457651; doi:10.1038/s44319-025-00533-2)
Supplement: Supplementary file 3 — Source data Fig. 2 [file 44319_2025_533_MOESM3_ESM.zip › Figure 2/Figure 2E/Roundness and PKA Live.xlsx]

## Sheet: Feuil1
	time (s)	Normalized PKA activity	Roundness
	0.25	0.97887	0.849
	10.25	0.97887	0.832
	20.25	1.0141	0.862
	30.25	0.97183	0.87
	40.25	1	0.852
	50.25	1.007	0.834
	60.25	1.162	0.869
	70.25	1.3592	0.874
	80.25	1.4648	0.873
	90.25	1.5211	0.884
	100.25	1.493	0.847
	110.25	1.4225	0.837
	120.25	1.338	0.851
	130.25	1.2746	0.862
	140.25	1.2254	0.823
	150.25	1.2042	0.732
	160.25	1.1831	0.646
	170.25	1.1901	0.6
	180.25	1.1901	0.603
	190.25	1.1761	0.631
	200.25	1.1761	0.611
	210.25	1.1549	0.603
	220.25	1.1338	0.633
	230.25	1.1408	0.624
	240.25	1.1268	0.626
	250.25	1.1479	0.594
	260.25	1.1761	0.547
	270.25	1.1972	0.561
	280.25	1.169	0.591
	290.25	1.1127	0.589
	300.25	1.0845	0.585
	310.25	1.0282	0.571
	320.25	1.0211	0.562
	330.25	1	0.589
	340.25	1.0141	0.615
	350.25	1.0352	0.631
