# Supplementary material for: Centrosomal actin pool levels regulated by localized PKA set the threshold for T cell polarization
Source: EMBO Rep. 2025 Aug 26;26(18):4436–55. doi: 10.1038/s44319-025-00533-2 (PMC12457651; doi:10.1038/s44319-025-00533-2)
Supplement: Supplementary file 3 — Source data Fig. 2 [file 44319_2025_533_MOESM3_ESM.zip › Figure 2/Figure 2F/Roundness and H89.xlsx]

## Sheet: Feuil1
		Roundness					Number of cells/experiment/condition
	Date	0 control	5 control	0 H89	5 H89		n 0 control	n 5 control	n 0 H89	n 5 H89		0 Control: VCAM, no stimulation, no pretreatment
	210730	0.85252	0.69174	0.91607	0.87723		666	871	947	903		5 Control: VCAM+CXCL12 5min, no pretreatment
	210803	0.78219	0.68923	0.90403	0.85957		1098	1031	1375	1475		0 H89: VCAM, no stimulation, pretreatment with H89
	210811	0.81744	0.6882	0.90133	0.89864		1319	1199	984	1127		5 H89: VCAM+CXCL12 5min, pretreatment with H89
	230111	0.817509	0.700386	0.836379	0.780689		938	707	750	832
	230117	0.83818	0.699996	0.856451	0.861343		845	774	610	530
	230131	0.84341	0.723101	0.867258	0.848212		527	593	264	501
