# Supplementary material for: Centrosomal actin pool levels regulated by localized PKA set the threshold for T cell polarization
Source: EMBO Rep. 2025 Aug 26;26(18):4436–55. doi: 10.1038/s44319-025-00533-2 (PMC12457651; doi:10.1038/s44319-025-00533-2)
Supplement: Supplementary file 3 — Source data Fig. 2 [file 44319_2025_533_MOESM3_ESM.zip › Figure 2/Figure 2G/Roundness and Rp-8CPT-cAMPS.xlsx]

## Sheet: Feuil1
		Roundness					Number of cells/experiment/condition
	Date	0 control	5 control	0 Rp	5 Rp		n 0 control	n 5 control	n 0 Rp	n 5 Rp			0 Control: VCAM, no stimulation, no pretreatment
	231005	0.860897	0.832754	0.865283	0.865283		1275	675	1283	1283			5 Control: VCAM+0.3µg/ml CXCL12 5min, no pretreatment
	231010	0.840995	0.823096	0.877273	0.866961		1135	706	836	752			0 RP: VCAM, no stimulation, pretreatment with Rp
	231019	0.85477	0.816535	0.865741	0.876242		985	703	753	479			5 RP: VCAM+0.3µg/ml CXCL12 5min, pretreatment with Rp
