# Supplementary material for: Centrosomal actin pool levels regulated by localized PKA set the threshold for T cell polarization
Source: EMBO Rep. 2025 Aug 26;26(18):4436–55. doi: 10.1038/s44319-025-00533-2 (PMC12457651; doi:10.1038/s44319-025-00533-2)
Supplement: Supplementary file 4 — Source data Fig. 3 [file 44319_2025_533_MOESM4_ESM.zip]

Archive with 27 entries (21 files):
- Figure 3/
- Figure 3/Figure 3A/
- Figure 3/Figure 3A/Centrosomal actin  upon stimulation.xlsx
- Figure 3/Figure 3B/
- Figure 3/Figure 3B/Control Actin and Pericentrin zoom.tif
- Figure 3/Figure 3B/Control Actin and Pericentrin.tif
- Figure 3/Figure 3B/CXCL12 Actin and Pericentrin zoom.tif
- Figure 3/Figure 3B/CXCL12 Actin and Pericentrin.tif
- Figure 3/Figure 3B/H89 Actin and Pericentrin zoom.tif
- Figure 3/Figure 3B/H89 Actin and Pericentrin.tif
- Figure 3/Figure 3B/Original image Control Actin.tif
- Figure 3/Figure 3B/Original image Control Pericentrin.tif
- Figure 3/Figure 3B/Original image CXCL12 Actin.tif
- Figure 3/Figure 3B/Original image CXCL12 Pericentrin.tif
- Figure 3/Figure 3B/Original image H89 Actin.tif
- Figure 3/Figure 3B/Original image H89 Pericentrin.tif
- Figure 3/Figure 3C/
- Figure 3/Figure 3C/Centrosomal actin and H89.xlsx
- Figure 3/Figure 3D/
- Figure 3/Figure 3D/Centrosomal actin and Rp-8CPT-cAMPS.xlsx
- Figure 3/Figure 3E/
- Figure 3/Figure 3E/Actin and Centrin  -10.tif
- Figure 3/Figure 3E/Actin and Centrin +20.tif
- Figure 3/Figure 3E/Actin and Centrin +40.tif
- Figure 3/Figure 3E/Actin and Centrin +70.tif
- Figure 3/Figure 3E/Centrosomal actin Live.xlsx
- Figure 3/Figure 3E/Original movie Actin and Centrin.tif
