# Supplementary material for: Centrosomal actin pool levels regulated by localized PKA set the threshold for T cell polarization
Source: EMBO Rep. 2025 Aug 26;26(18):4436–55. doi: 10.1038/s44319-025-00533-2 (PMC12457651; doi:10.1038/s44319-025-00533-2)
Supplement: Supplementary file 4 — Source data Fig. 3 [file 44319_2025_533_MOESM4_ESM.zip › Figure 3/Figure 3A/Centrosomal actin upon stimulation.xlsx]

## Sheet: Feuil1
		Normalized centrosomal actin					Number of cells/experiment/condition
	Date	0	3	5	7		n0	n3	n5	n7		0 : unstimulated cells
	210915	1	0.34554	0.38365	0.86118		48	44	40	62		3: cells stimulated for 3min
	210909	1	0.60018	0.42226	0.52983		63	33	31	26		5: cells stimulated for 5min
	211208	1	0.68098	0.57466			48	45	39			7: cells stimulated for 7min
	220405	1	1.0393	0.73459	0.80633		36	47	58	59
	220607	1	0.47508	0.48336	0.6775		92	68	90	68
	221123	1		0.5942			48		57
	221130	1	0.3757	0.3746	0.5543		159	144	120	119
	221202	1	0.1266	0.3245	0.8608		83	89	70	44
	221205	1	0.24206	0.21367	0.30205		74	65	39	31
	230104	1	0.32202	0.333041	-0.0112162		39	32	21	27
