# Supplementary material for: Centrosomal actin pool levels regulated by localized PKA set the threshold for T cell polarization
Source: EMBO Rep. 2025 Aug 26;26(18):4436–55. doi: 10.1038/s44319-025-00533-2 (PMC12457651; doi:10.1038/s44319-025-00533-2)
Supplement: Supplementary file 4 — Source data Fig. 3 [file 44319_2025_533_MOESM4_ESM.zip › Figure 3/Figure 3C/Centrosomal actin and H89.xlsx]

## Sheet: Feuil1
		Normalized centrosomal actin					Number of cells/experiment/condition
	date	0	5	0 H89	5 H89		n 0	n 5	n 0H89	n 5H89		0 Control: VCAM, no stimulation, no pretreatment
	210915	1	0.38365	4.8345	1.9538		48	40	43	38		5 Control: VCAM, +CXCL12 5min, no pretreatment
	210909	1	0.42226	1.874	1.1945		63	31	62	37		0 H89: VCAM, no stimulation, pretreatment with H89
	211118	1	0.6661	3.041	2.373		107	86	165	101		5 H8: VCAM, +CXCL12 5min, pretreatment with H89
	220607	1	0.48336	2.4059	1.7064		92	90	75	47
	221214	1	0.45963	4.7825	1.5609		30	32	23	22
