# Supplementary material for: Centrosomal actin pool levels regulated by localized PKA set the threshold for T cell polarization
Source: EMBO Rep. 2025 Aug 26;26(18):4436–55. doi: 10.1038/s44319-025-00533-2 (PMC12457651; doi:10.1038/s44319-025-00533-2)
Supplement: Supplementary file 4 — Source data Fig. 3 [file 44319_2025_533_MOESM4_ESM.zip › Figure 3/Figure 3D/Centrosomal actin and Rp-8CPT-cAMPS.xlsx]

## Sheet: Feuil1
		Normalized centrosomal actin					Number of cells/experiment/condition
	Date	0 control	5 control	0 Rp	5 Rp		n 0 control	n 5 control	n 0 Rp	n 5 Rp			0 Control: VCAM, no stimulation, no pretreatment
	231026	1	0.46749	1.314	0.47323		36	41	53	77			5 Control: VCAM, +25ng/ml CXCL12 5min, no pretreatment
	231031	1	0.55491	2.6638	1.2613		48	50	63	79			0 RP: VCAM, no stimulation, pretreatment with Rp
	231109	1	0.49089	1.1367	0.92008		83	62	56	63			5 RP: VCAM, +25ng/ml CXCL12 5min, pretreatment with Rp
	231130	1	0.91927	2.3602	1.8369		86	73	94	55
