# Supplementary material for: Centrosomal actin pool levels regulated by localized PKA set the threshold for T cell polarization
Source: EMBO Rep. 2025 Aug 26;26(18):4436–55. doi: 10.1038/s44319-025-00533-2 (PMC12457651; doi:10.1038/s44319-025-00533-2)
Supplement: Supplementary file 4 — Source data Fig. 3 [file 44319_2025_533_MOESM4_ESM.zip › Figure 3/Figure 3E/Centrosomal actin Live.xlsx]

## Sheet: Feuil1
		DMSO				CXCL12				H89
	Time (s)	Noramized ratio	Standard Error	Cell number		Noramized ratio	Standard Error	Cell number		Noramized ratio	Standard Error	Cell number
	0	1.0181	0.0232515	25		1.03242	0.0252558	22		1.02465	0.0183596	26
	10	1.02566	0.0244902	25		1.03383	0.0256088	22		1.02688	0.0209732	27
	20	1.02971	0.0257972	23		1.05386	0.0234188	23		1.0193	0.0212934	27
	30	1.03549	0.0260223	23		1.05569	0.027255	23		1.00678	0.024901	24
	40	1.02972	0.0290941	22		1.05228	0.0276267	23		1.00448	0.0219451	25
	50	1.02339	0.0266408	23		1.05646	0.0202159	23		1.00682	0.019246	31
	60	1.01918	0.0267729	24		1.03495	0.0156435	22		1.02404	0.0198005	30
	70	1.01445	0.0294862	24		1.03674	0.0226949	23		1.02213	0.0210739	32
	80	1.00689	0.0258074	22		1.03022	0.0217978	23		1.03749	0.0185236	31
	90	1.02615	0.0308566	20		1.02165	0.0206659	20		1.03084	0.0224128	29
	100	1.02052	0.0342341	15		1.02534	0.0163758	22		1.0277	0.0173159	30
	110	1.00059	0.0334403	18		1.02236	0.018975	21		1.02192	0.0144408	30
	120	1.00051	0.0222584	17		1.0145	0.0146553	21		1.03325	0.0142076	28
	130	1.0022	0.0222977	19		1.03487	0.0205808	22		1.01912	0.0156426	29
	140	1.01233	0.0210191	20		1.01073	0.0148351	23		1.00423	0.0152967	29
	150	1.01152	0.0186069	19		1.01018	0.0130444	24		1.02632	0.0162672	27
	160	1.01066	0.0161718	19		0.990333	0.011728	25		1.01627	0.0160276	27
	170	1.0137	0.0150685	19		1.00768	0.0116444	24		1.00921	0.0146855	27
	180	1	0	19		1	0	23		1	0	29
	190	0.991741	0.0142036	20		0.997732	0.0109751	24		0.980639	0.00896631	29
	200	1.02794	0.0107149	23		0.950796	0.0240343	22		1.03422	0.0122142	31
	210	1.00724	0.0137439	23		0.856719	0.0189471	20		1.0567	0.0131487	33
	220	1.02062	0.0168902	24		0.837444	0.0308878	22		1.06432	0.0159382	33
	230	1.00915	0.0165016	25		0.845458	0.0319733	23		1.08524	0.0174386	31
	240	0.995712	0.0171758	25		0.834737	0.034577	22		1.09314	0.0188744	31
	250	0.990177	0.0199256	24		0.845098	0.0379946	21		1.08931	0.0256056	28
	260	0.975827	0.0219772	26		0.85573	0.0366315	23		1.10281	0.0221215	27
	270	0.975047	0.0258332	25		0.867039	0.0360303	23		1.06054	0.0295357	30
	280	0.964996	0.0284706	24		0.854088	0.0364985	22		1.05727	0.0254934	33
	290	0.977545	0.0269719	25		0.875792	0.0373727	21		1.03685	0.0271485	33
	300	0.98764	0.0272201	24		0.876742	0.0361865	22		1.0499	0.0278279	30
	310	1.00197	0.021733	22		0.843277	0.0348165	22		1.03907	0.0287461	31
	320	0.971268	0.0331761	24		0.82864	0.0302746	21		1.05193	0.0290138	28
	330	0.97048	0.0324261	24		0.838642	0.0293539	22		1.05483	0.0305947	27
	340	0.973765	0.0339636	23		0.84769	0.0284204	22		1.10455	0.0424703	22
	350	0.982262	0.0369607	23		0.850277	0.0286438	23		1.0793	0.0323382	25
	360	0.988683	0.0290061	24		0.818346	0.0302637	22		1.06306	0.0301406	26
	370	0.964706	0.0352141	25		0.834187	0.0339754	22		1.04803	0.0333703	26
	380	0.964496	0.0349571	25		0.818898	0.0275145	21		1.04558	0.0299226	30
	390	0.972706	0.0299219	25		0.806925	0.0294569	21		1.06072	0.0314492	29
	400	0.962489	0.0289169	25		0.781197	0.0283042	21		1.05783	0.0303538	30
	410	0.96846	0.0247579	24		0.772077	0.0262208	22		1.04404	0.0305095	29
	420	0.977113	0.0260816	24		0.766155	0.0252443	22		1.06172	0.02845	28
	430	0.982404	0.0253352	23		0.764843	0.0259909	22		1.0706	0.027048	29
	440	0.997283	0.0273364	23		0.766649	0.0284986	21		1.08908	0.0307177	24
	450	0.975319	0.0294956	25		0.781433	0.0319068	21		1.08389	0.0272543	25
	460	0.981899	0.027685	24		0.78624	0.0333285	23		1.07499	0.0295271	26
	470	1.00007	0.0264887	23		0.786645	0.0328458	22		1.08673	0.0365045	23
	480	0.976428	0.0294761	24		0.778889	0.0320863	22		1.0801	0.0289788	25
	490	0.969414	0.0251421	24		0.772988	0.0331646	23		1.08751	0.0265478	26
	500	0.969002	0.025828	24		0.796592	0.0367475	22		1.07679	0.0241026	30
	510	0.982319	0.0261607	22		0.789987	0.0331008	21		1.10591	0.0195791	26
	520	0.979692	0.0270073	23		0.787488	0.0399025	23		1.06763	0.0250281	27
	530	0.987974	0.0240633	23		0.734399	0.0311563	21		1.05833	0.0229927	31
	540	0.956468	0.0233627	20		0.762247	0.0372521	23		1.06464	0.0220224	29
	550	0.981258	0.0201571	22		0.777239	0.0393043	20		1.05641	0.0222546	31
	560	0.958456	0.0239653	21		0.765742	0.0363221	21		1.06492	0.0220786	31
	570	0.941318	0.0233609	21		0.762727	0.0331158	22		1.04788	0.0245639	29
	580	0.943518	0.024623	21		0.768841	0.0319303	22		1.05027	0.0276648	25
	590	0.943782	0.0230589	22		0.773279	0.0341999	22		1.05453	0.0246172	27
	600	0.9655	0.0230073	21		0.769476	0.0371997	19		1.05827	0.0234412	26
