# Supplementary material for: Centrosomal actin pool levels regulated by localized PKA set the threshold for T cell polarization
Source: EMBO Rep. 2025 Aug 26;26(18):4436–55. doi: 10.1038/s44319-025-00533-2 (PMC12457651; doi:10.1038/s44319-025-00533-2)
Supplement: Supplementary file 5 — Source data Fig. 4 [file 44319_2025_533_MOESM5_ESM.zip]

Archive with 19 entries (13 files):
- Figure 4/
- Figure 4/Figure 4A/
- Figure 4/Figure 4A/Actin.tif
- Figure 4/Figure 4A/AKAP450.tif
- Figure 4/Figure 4A/merge.tif
- Figure 4/Figure 4A/Original Image Actin.tif
- Figure 4/Figure 4A/Original Image AKAP450.tif
- Figure 4/Figure 4A/Original Image Pericentrin.tif
- Figure 4/Figure 4A/Pericentrin.tif
- Figure 4/Figure 4B/
- Figure 4/Figure 4B/Centrosomal actin and Ht31.xlsx
- Figure 4/Figure 4B/Roundness and Ht31.xlsx
- Figure 4/Figure 4C/
- Figure 4/Figure 4C/Cantrosomal actin and microtubule.xlsx
- Figure 4/Figure 4D/
- Figure 4/Figure 4D/Centrosomal actin and roundness Live.xlsx
- Figure 4/Figure 4E/
- Figure 4/Figure 4E/Centrosomal actin and VCA.xlsx
- Figure 4/Figure 4E/Roundness and VCA.xlsx
