# Supplementary material for: Centrosomal actin pool levels regulated by localized PKA set the threshold for T cell polarization
Source: EMBO Rep. 2025 Aug 26;26(18):4436–55. doi: 10.1038/s44319-025-00533-2 (PMC12457651; doi:10.1038/s44319-025-00533-2)
Supplement: Supplementary file 5 — Source data Fig. 4 [file 44319_2025_533_MOESM5_ESM.zip › Figure 4/Figure 4B/Centrosomal actin and Ht31.xlsx]

## Sheet: Feuil1
		Normalized centrosomal actin					Number of cells/experiment/condition
	Date	0 Ht31-P	5 Ht31-P	0 Ht31	5 Ht31		n 0 Ht31-P	n 5 Ht31-P	n 0 Ht31	n 5 Ht31		0 Ht31-P: VCAM, no stimulation, pretreatment with Ht31-P
	221025	1	0.37168	2.0817	1.2911		69	64	62	46		5 Ht31-P: VCAM, +CXCL12 5min, pretreatment with Ht31-P
	221027	1	1.157	2.74	2.022		49	32	33	23		0 Ht31: VCAM, no stimulation, pretreatment with Ht31
	221115	1	0.87272	2.3161	1.8554		70	49	50	46		5 Ht31: VCAM, +CXCL12 5min, pretreatment with Ht31
	221122	1	0.62484	2.4415	2.3819		65	42	32	42
	230223	1	0.55056	1.4627	1.3978		40	41	33	30
