# Supplementary material for: Centrosomal actin pool levels regulated by localized PKA set the threshold for T cell polarization
Source: EMBO Rep. 2025 Aug 26;26(18):4436–55. doi: 10.1038/s44319-025-00533-2 (PMC12457651; doi:10.1038/s44319-025-00533-2)
Supplement: Supplementary file 5 — Source data Fig. 4 [file 44319_2025_533_MOESM5_ESM.zip › Figure 4/Figure 4B/Roundness and Ht31.xlsx]

## Sheet: Feuil1
		Roundness					Number of cells/experiment/condition
	Date	0 Ht31-P	5 Ht31-P	0 Ht31	5 Ht31		n 0 Ht31-P	n 5 Ht31-P	n 0 Ht31	n 5 Ht31		0 Ht31-P: VCAM, no stimulation, pretreatment with Ht31-P
	221018	0.812617	0.685412	0.889318	0.843295		394	505	280	281		5 Ht31-P: VCAM+CXCL12 5min, pretreatment with Ht31-P
	221117	0.793661	0.696956	0.835838	0.839213		2876	2620	2912	2444		0 Ht31: VCAM, no stimulation, pretreatment with Ht31
	221124	0.820858	0.709621	0.856431	0.800226		692	873	497	557		5 Ht31: VCAM+CXCL12 5min, pretreatment with Ht31
	230105	0.821189	0.807779	0.845671	0.85246		265	471	601	302
	230118	0.827891	0.75993	0.839588	0.831652		893	458	388	440
