# Supplementary material for: Centrosomal actin pool levels regulated by localized PKA set the threshold for T cell polarization
Source: EMBO Rep. 2025 Aug 26;26(18):4436–55. doi: 10.1038/s44319-025-00533-2 (PMC12457651; doi:10.1038/s44319-025-00533-2)
Supplement: Supplementary file 5 — Source data Fig. 4 [file 44319_2025_533_MOESM5_ESM.zip › Figure 4/Figure 4C/Cantrosomal actin and microtubule.xlsx]

## Sheet: Feuil1
		Normalized centrosomal actin
		0 control	5 control	0 H89
	231219	1	0.81706	3.4623
	240109	1	0.91907	2.7653
	240124	1	0.82066	3.0377
	240807	1	0.72334	3.3588		Number of cells/experiment/condition
											0 Control: VCAM, no stimulation, no pretreatment
						n 0 control	n 5 control	n 0 H89			5 Control: VCAM, CXCL12 5min, no pretreatment
		Normalized centrosomal microtubules				36	29	36			0 H89: VCAM, no stimulation, pretreatment with H89
						75	44	52
		0 control	5 control	0 H89		46	37	34
	231219	1	1.1866	1.081		150	67	63
	240109	1	1.3551	1.1677
	240124	1	1.0765	1.3227
	240807	1	1.0957	1.3047
