# Supplementary material for: Centrosomal actin pool levels regulated by localized PKA set the threshold for T cell polarization
Source: EMBO Rep. 2025 Aug 26;26(18):4436–55. doi: 10.1038/s44319-025-00533-2 (PMC12457651; doi:10.1038/s44319-025-00533-2)
Supplement: Supplementary file 5 — Source data Fig. 4 [file 44319_2025_533_MOESM5_ESM.zip › Figure 4/Figure 4D/Centrosomal actin and roundness Live.xlsx]

## Sheet: Feuil1
		Time (s)	roundness	Centrosomal actin
		0	0.875	0.992571
		10	0.863	0.987147
		20	0.85	1.00495
		30	0.821	0.989648
		40	0.825	0.990245
		50	0.843	0.998062
		60	0.84	1.04527
		70	0.841
		80	0.838	0.956186
		90	0.855	0.963202
		100	0.888	0.995571
		110	0.894	0.977214
		120	0.896	1.0153
		130	0.904	1
		140	0.893	0.993434
		150	0.918	0.953916
		160	0.925	0.838629
		170	0.931	0.804564
		180	0.924	0.804356
		190	0.927	0.841074
		200	0.912	0.858347
		210	0.894	0.802479
		220	0.868	0.780509
		230	0.834	0.770967
		240	0.82	0.818227
		250	0.77	0.82203
		260	0.757	0.808952
		270	0.763	0.86402
		280	0.759	0.923929
		290	0.753	0.934564
		300	0.749	0.905986
		310	0.738	0.886546
		320	0.7	0.884695
		330	0.668	0.893644
		340	0.631	0.847249
		350	0.594	0.795668
		360	0.554	0.79015
		370	0.539	0.737549
		380	0.565	0.755607
		390	0.583	0.711264
		400	0.605	0.696886
