# Supplementary material for: Centrosomal actin pool levels regulated by localized PKA set the threshold for T cell polarization
Source: EMBO Rep. 2025 Aug 26;26(18):4436–55. doi: 10.1038/s44319-025-00533-2 (PMC12457651; doi:10.1038/s44319-025-00533-2)
Supplement: Supplementary file 5 — Source data Fig. 4 [file 44319_2025_533_MOESM5_ESM.zip › Figure 4/Figure 4E/Centrosomal actin and VCA.xlsx]

## Sheet: Feuil1
		Normalized centrosomal actin					Number of cells/experiment/condition
	date	0 Centrin	5 Centrin	Centrin-VCA	5 Centrin-VCA		n 0 Centrin	n 5 Centrin	n 0 Centrin-VCA	n 5 Centrin-VCA
	290722	1	0.968656	1.91956	1.22345		19	28	30	33			0 Centrin: VCAM, no stimulation
	50922	1	0.398334	2.00081	0.820656		69	31	36	38			5 Centrin: VCAM, + CXCL12 5min
	80922	1	0.550174	1.67082	0.958215		45	40	30	24			0 Centrin-VCA: VCAM, no stimulation
	210922	1	0.411063	1.86927	1.17443		51	26	44	28			5 Centrin-VCA: VCAM, + CXCL12 5min
	220922	1	0.236733	2.68989	1.13449		59	40	31	52
	40123	1	0.114441	1.75632	0.407221		47	39	45	24
