# Supplementary material for: Centrosomal actin pool levels regulated by localized PKA set the threshold for T cell polarization
Source: EMBO Rep. 2025 Aug 26;26(18):4436–55. doi: 10.1038/s44319-025-00533-2 (PMC12457651; doi:10.1038/s44319-025-00533-2)
Supplement: Supplementary file 5 — Source data Fig. 4 [file 44319_2025_533_MOESM5_ESM.zip › Figure 4/Figure 4E/Roundness and VCA.xlsx]

## Sheet: Feuil1
		Roundness					Number of cells/experiment/condition
	date	0 Centrin	5 Centrin	Centrin-VCA	5 Centrin-VCA		n 0 Centrin	n 5 Centrin	n 0 Centrin-VCA	n 5 Centrin-VCA
	220729	0.7753	0.7686	0.8699	0.7785		155	103	115	133			0 Centrin: VCAM, no stimulation
	220905	0.75	0.7466	0.7704	0.7573		242	297	243	134			5 Centrin: VCAM+ CXCL12 5min
	220908	0.716936	0.693459	0.73259	0.695644		295	233	227	194			0 Centrin-VCA: VCAM, no stimulation
	220921	0.748192	0.661145	0.765374	0.727221		198	173	436	217			5 Centrin-VCA: VCAM+ CXCL12 5min
	220922	0.719568	0.710196	0.831047	0.715975		437	296	193	203
	230104	0.755134	0.702011	0.853525	0.789224		380	188	375	362
	230110	0.837862	0.795758	0.864721	0.806011		304	356	377	277
