# Supplementary material for: Centrosomal actin pool levels regulated by localized PKA set the threshold for T cell polarization
Source: EMBO Rep. 2025 Aug 26;26(18):4436–55. doi: 10.1038/s44319-025-00533-2 (PMC12457651; doi:10.1038/s44319-025-00533-2)
Supplement: Supplementary file 6 — Source data Fig. 5 [file 44319_2025_533_MOESM6_ESM.zip]

Archive with 3 entries (1 files):
- Figure 5/
- Figure 5/Figure 5A/
- Figure 5/Figure 5A/Correlation centrosomal actin and roundness.xlsx
