# Supplementary material for: Centrosomal actin pool levels regulated by localized PKA set the threshold for T cell polarization
Source: EMBO Rep. 2025 Aug 26;26(18):4436–55. doi: 10.1038/s44319-025-00533-2 (PMC12457651; doi:10.1038/s44319-025-00533-2)
Supplement: Supplementary file 6 — Source data Fig. 5 [file 44319_2025_533_MOESM6_ESM.zip › Figure 5/Figure 5A/Correlation centrosomal actin and roundness.xlsx]

## Sheet: Feuil1
		x			y
		Normalized centrosomal actin	Standard error (x)		Normalized roundness	Standard error (y)		number of cells
	0 control	1	0.043497		1	0.0049965		359
	5 control	0.51902	0.039763		0.89604	0.0099066		291
	0 H89	1.7651	0.12941		1.055	0.0090077		86
	5 H89	1.6244	0.10909		1.0484	0.010446		89
	0 Ht31-P	1	0.050665		1.0004	0.0069479		216
	5 Ht31-P	0.55648	0.046753		0.88522	0.0097619		226
	0 Ht31	2.6086	0.19371		1.0165	0.0075411		183
	5 Ht31	2.436	0.2398		1.0022	0.0092924		172
	0 Centrin	1	0.066849		1	0.011628		212
	5 Centrin	0.426	0.082478		0.84575	0.019353		173
	0 Centrin-VCA	2.2569	0.21465		1.0634	0.012526		198
	5 Centrin-VCA	1.3721	0.17704		0.98075	0.015038		201
			0 Control: VCAM, no stimulation, no pretreatment
			5 Control: VCAM+CXCL12 5min, no pretreatment
			0 H89: VCAM, no stimulation, pretreatment with H89
			5 H89: VCAM+CXCL12 5min, pretreatment with H89
			0 Ht31-P: VCAM, no stimulation, pretreatment with Ht31-P
			5 Ht31-P: VCAM+CXCL12 5min, pretreatment with Ht31-P
			0 Ht31: VCAM, no stimulation, pretreatment with Ht31
			5 Ht31: VCAM+CXCL12 5min, pretreatment with Ht31
			0 Centrin: VCAM, no stimulation
			5 Centrin: VCAM+ CXCL12 5min
			0 Centrin-VCA: VCAM, no stimulation
			5 Centrin-VCA: VCAM+ CXCL12 5min
