# Supplementary material for: Centrosomal actin pool levels regulated by localized PKA set the threshold for T cell polarization
Source: EMBO Rep. 2025 Aug 26;26(18):4436–55. doi: 10.1038/s44319-025-00533-2 (PMC12457651; doi:10.1038/s44319-025-00533-2)
Supplement: Supplementary file 7 — Figure EV1 Source Data [file 44319_2025_533_MOESM7_ESM.zip]

Archive with 35 entries (31 files):
- Figure EV1/
- Figure EV1/Figure EV1A/
- Figure EV1/Figure EV1A/Control CXCR4  and Pericentrin cell4.tif
- Figure EV1/Figure EV1A/Control CXCR4 and Pericentrin cell1.tif
- Figure EV1/Figure EV1A/Control CXCR4 and Pericentrin cell2.tif
- Figure EV1/Figure EV1A/Control CXCR4 and Pericentrin cell3.tif
- Figure EV1/Figure EV1A/Control CXCR4 and Pericentrin cell5.tif
- Figure EV1/Figure EV1A/Control CXCR4 and Pericentrin cell6.tif
- Figure EV1/Figure EV1A/Control CXCR4 and Pericentrin cell7.tif
- Figure EV1/Figure EV1A/Control CXCR4 and Pericentrin cell8.tif
- Figure EV1/Figure EV1A/CXCL12 CXCR4 and Pericentrin cell10.tif
- Figure EV1/Figure EV1A/CXCL12 CXCR4 and Pericentrin cell11.tif
- Figure EV1/Figure EV1A/CXCL12 CXCR4 and Pericentrin cell12.tif
- Figure EV1/Figure EV1A/CXCL12 CXCR4 and Pericentrin cell13.tif
- Figure EV1/Figure EV1A/CXCL12 CXCR4 and Pericentrin cell9.tif
- Figure EV1/Figure EV1A/Original image CXCL12 CXCR4 cell10,11,12.tif
- Figure EV1/Figure EV1A/Original image CXCL12 CXCR4 cell13.tif
- Figure EV1/Figure EV1A/Original image CXCL12 CXCR4 cell9.tif
- Figure EV1/Figure EV1A/Original image CXCL12 Pericentrin  cell10,11,12.tif
- Figure EV1/Figure EV1A/Original image CXCL12 Pericentrin cell13.tif
- Figure EV1/Figure EV1A/Original image CXCL12 Pericentrin cell9.tif
- Figure EV1/Figure EV1A/Original image CXCR4 cell1,2,3.tif
- Figure EV1/Figure EV1A/Original image CXCR4 cell4.tif
- Figure EV1/Figure EV1A/Original image CXCR4 cell5.tif
- Figure EV1/Figure EV1A/Original image CXCR4 cell6.tif
- Figure EV1/Figure EV1A/Original image CXCR4 cell7,8.tif
- Figure EV1/Figure EV1A/Original image Pericentrin cell1,2,3.tif
- Figure EV1/Figure EV1A/Original image Pericentrin cell4.tif
- Figure EV1/Figure EV1A/Original image Pericentrin cell5.tif
- Figure EV1/Figure EV1A/Original image Pericentrin cell6.tif
- Figure EV1/Figure EV1A/Original image Pericentrin cell7,8.tif
- Figure EV1/Figure EV1B/
- Figure EV1/Figure EV1B/Ca and cAMP response to CXCL12 Live.xlsx
- Figure EV1/Figure EV1C/
- Figure EV1/Figure EV1C/cAMP reponse control and BAPTA Live.xlsx
