# Supplementary material for: Centrosomal actin pool levels regulated by localized PKA set the threshold for T cell polarization
Source: EMBO Rep. 2025 Aug 26;26(18):4436–55. doi: 10.1038/s44319-025-00533-2 (PMC12457651; doi:10.1038/s44319-025-00533-2)
Supplement: Supplementary file 7 — Figure EV1 Source Data [file 44319_2025_533_MOESM7_ESM.zip › Figure EV1/Figure EV1B/Ca and cAMP response to CXCL12 Live.xlsx]

## Sheet: Feuil1
			Calcium		cAMP
		time (s)	ratio R/R0	Standard error	ratio R/R0	Standard error	number of cells
		0.38	1.0025	0.0048893	0.9935	0.0076258	13
		10.38	1.0061	0.0061334	0.99703	0.0086958	13
		20.38	1.0013	0.0097203	0.99726	0.0054084	13
		30.38	0.99807	0.010857	1.0007	0.011515	13
		40.38	1.0903	0.081343	1.032	0.024271	13
		50.38	1.1262	0.061071	1.0831	0.049806	13
		60.38	1.1035	0.048514	1.1018	0.042868	13
		70.38	1.0774	0.036411	1.1016	0.038596	13
		80.39	1.0479	0.032514	1.0917	0.032685	13
		90.39	1.0339	0.037547	1.0856	0.034698	13
		100.39	1.0275	0.03544	1.0787	0.034113	13
		110.39	1.0253	0.039068	1.0799	0.041081	13
		120.39	1.0187	0.032421	1.0819	0.035058	13
		130.39	1.0121	0.024058	1.0799	0.033675	13
		140.39	1.015	0.029329	1.079	0.030277	13
		150.39	1.0107	0.02494	1.0834	0.035939	13
		160.39	1.0097	0.024445	1.0882	0.042771	13
		170.39	1.0126	0.028288	1.0832	0.041577	13
		180.39	1.019	0.027904	1.0878	0.048889	13
		190.39	1.012	0.022175	1.0975	0.050959	13
		200.39	1.0166	0.020315	1.0949	0.050935	12
