# Supplementary material for: Centrosomal actin pool levels regulated by localized PKA set the threshold for T cell polarization
Source: EMBO Rep. 2025 Aug 26;26(18):4436–55. doi: 10.1038/s44319-025-00533-2 (PMC12457651; doi:10.1038/s44319-025-00533-2)
Supplement: Supplementary file 7 — Figure EV1 Source Data [file 44319_2025_533_MOESM7_ESM.zip › Figure EV1/Figure EV1C/cAMP reponse control and BAPTA Live.xlsx]

## Sheet: Feuil1
			Control				+ BAPTA
		time (s)	cAMP ratio R/R0	Standard error	number of experiments		cAMP ratio R/R0	Standard error	number of experiments
		0.57	0.98953	0.0066651	5		0.98405	0.012647	5
		10.57	0.99046	0.0030959	5		0.99252	0.0049343	5
		20.57	0.98793	0.011971	5		0.99443	0.0028925	5
		30.57	0.99616	0.0045113	5		0.99922	0.0024937	5
		40.57	0.99539	0.010365	5		0.99879	0.0021121	5
		50.57	0.99882	0.0064233	5		0.99574	0.0078151	5
		60.57	1.0291	0.042796	5		1.0053	0.014134	5
		70.57	1.0721	0.065789	5		1.018	0.0026738	5
		80.57	1.1013	0.063656	5		1.0247	0.0095412	5
		90.57	1.1136	0.060613	5		1.0346	0.010436	5
		100.57	1.1162	0.054857	5		1.0355	0.015895	5
		110.57	1.1138	0.048212	5		1.0472	0.015042	5
		120.57	1.1127	0.038577	5		1.0498	0.015356	5
		130.58	1.1165	0.035175	5		1.0526	0.014893	5
		140.58	1.1199	0.034343	5		1.0526	0.014714	5
		150.58	1.1204	0.030827	5		1.0545	0.031471	5
		160.58	1.1179	0.035072	5		1.058	0.013025	4
		170.58	1.1166	0.041382	5		1.0589	0.014527	5
		180.58	1.1208	0.041181	5		1.0678	0.017389	5
		190.58	1.1223	0.041208	5		1.0717	0.019208	5
		200.58	1.1244	0.048128	5		1.0749	0.020094	5
		210.58	1.1283	0.049764	5		1.0775	0.023117	5
		220.58	1.1304	0.050162	5		1.0832	0.022913	5
		230.58	1.1342	0.053221	5		1.0842	0.023849	5
		240.58	1.1368	0.051261	5		1.0911	0.025452	5
		250.58	1.1407	0.049864	5		1.0897	0.029287	5
