# Supplementary material for: Centrosomal actin pool levels regulated by localized PKA set the threshold for T cell polarization
Source: EMBO Rep. 2025 Aug 26;26(18):4436–55. doi: 10.1038/s44319-025-00533-2 (PMC12457651; doi:10.1038/s44319-025-00533-2)
Supplement: Supplementary file 8 — Figure EV2 Source Data [file 44319_2025_533_MOESM8_ESM.zip]

Archive with 12 entries (9 files):
- Figure EV2/
- Figure EV2/Figure EV2A/
- Figure EV2/Figure EV2A/Control example of morphology.tif
- Figure EV2/Figure EV2A/CXCL12 example of morphology.tif
- Figure EV2/Figure EV2A/H89 CXCL12 example of morphology.tif
- Figure EV2/Figure EV2A/H89 example of morphology.tif
- Figure EV2/Figure EV2A/Original image control.tif
- Figure EV2/Figure EV2A/Original image CXCL12.tif
- Figure EV2/Figure EV2A/Original image H89 CXCL12.tif
- Figure EV2/Figure EV2A/Original image H89.tif
- Figure EV2/Figure EV2B/
- Figure EV2/Figure EV2B/Cell migration.xlsx
