# Supplementary material for: Centrosomal actin pool levels regulated by localized PKA set the threshold for T cell polarization
Source: EMBO Rep. 2025 Aug 26;26(18):4436–55. doi: 10.1038/s44319-025-00533-2 (PMC12457651; doi:10.1038/s44319-025-00533-2)
Supplement: Supplementary file 8 — Figure EV2 Source Data [file 44319_2025_533_MOESM8_ESM.zip › Figure EV2/Figure EV2B/Cell migration.xlsx]

## Sheet: Feuil1
			% of migration
		date	Control	CXCL12	H89	H89+CXCL12
		240912	0.582475	31.1962	1.299	12.9235
		240913	0.43161	18.684	0.73254	7.7427
		240917	2.0637	42.614	0.81391	16.173
