# Supplementary material for: Centrosomal actin pool levels regulated by localized PKA set the threshold for T cell polarization
Source: EMBO Rep. 2025 Aug 26;26(18):4436–55. doi: 10.1038/s44319-025-00533-2 (PMC12457651; doi:10.1038/s44319-025-00533-2)
Supplement: Supplementary file 9 — Figure EV3 Source Data [file 44319_2025_533_MOESM9_ESM.zip]

Archive with 27 entries (22 files):
- Figure EV3/
- Figure EV3/Figure EV3A/
- Figure EV3/Figure EV3A/Control PBT morphology.tif
- Figure EV3/Figure EV3A/CXCL12 PBT morphology.tif
- Figure EV3/Figure EV3A/H89 CXCL12 PBT morphology.tif
- Figure EV3/Figure EV3A/H89 PBT morphology.tif
- Figure EV3/Figure EV3A/Original image control actin.tif
- Figure EV3/Figure EV3A/Original image CXCL12 actin.tif
- Figure EV3/Figure EV3A/Original image H89 actin.tif
- Figure EV3/Figure EV3A/Original image H89 CXCL12 actin.tif
- Figure EV3/Figure EV3B/
- Figure EV3/Figure EV3B/PBT roundness and H89.xlsx
- Figure EV3/Figure EV3C/
- Figure EV3/Figure EV3C/Control PBT Actin and Pericentrin.tif
- Figure EV3/Figure EV3C/CXCL12 PBT Actin and Pericentrin.tif
- Figure EV3/Figure EV3C/H89 CXCL12 PBT Actin and Pericentrin .tif
- Figure EV3/Figure EV3C/H89 PBT Actin and Pericentrin.tif
- Figure EV3/Figure EV3C/Original Image Control Actin.tif
- Figure EV3/Figure EV3C/Original Image Control Pericentrin.tif
- Figure EV3/Figure EV3C/Original Image CXCL12 Actin.tif
- Figure EV3/Figure EV3C/Original Image CXL12 Pericentrin.tif
- Figure EV3/Figure EV3C/Original Image H89 Actin.tif
- Figure EV3/Figure EV3C/Original Image H89 CXCL12 Actin.tif
- Figure EV3/Figure EV3C/Original Image H89 CXCL12 Pericentrin.tif
- Figure EV3/Figure EV3C/Original Image H89 Pericentrin.tif
- Figure EV3/Figure EV3D/
- Figure EV3/Figure EV3D/PBT centrosomal actin and H89.xlsx
