# Supplementary material for: Centrosomal actin pool levels regulated by localized PKA set the threshold for T cell polarization
Source: EMBO Rep. 2025 Aug 26;26(18):4436–55. doi: 10.1038/s44319-025-00533-2 (PMC12457651; doi:10.1038/s44319-025-00533-2)
Supplement: Supplementary file 9 — Figure EV3 Source Data [file 44319_2025_533_MOESM9_ESM.zip › Figure EV3/Figure EV3B/PBT roundness and H89.xlsx]

## Sheet: Feuil1
			Roundness					Number of cells/experiment/condition
		Date	0 control	5 control	0 H89	5 H89		n 0 control	n 5 control	n 0 H89	n 5 H89		0 Control: VCAM, no stimulation, no pretreatment
		241016 D1	0.870799	0.801756	0.898446	0.899219		871	766	560	680		5 Control: VCAM+CXCL12 5min, no pretreatment
		241016 D2	0.895406	0.704704	0.894774	0.856413		614	510	536	766		0 H89: VCAM, no stimulation, pretreatment with H89
		241106 D1	0.92267	0.75327	0.94131	0.86003		91	138	140	134		5 H89: VCAM+CXCL12 5min, pretreatment with H89
		241106 D2	0.89429	0.77314	0.9245	0.89566		160	64	88	144
