# Supplementary material for: Centrosomal actin pool levels regulated by localized PKA set the threshold for T cell polarization
Source: EMBO Rep. 2025 Aug 26;26(18):4436–55. doi: 10.1038/s44319-025-00533-2 (PMC12457651; doi:10.1038/s44319-025-00533-2)
Supplement: Supplementary file 9 — Figure EV3 Source Data [file 44319_2025_533_MOESM9_ESM.zip › Figure EV3/Figure EV3D/PBT centrosomal actin and H89.xlsx]

## Sheet: Feuil1
			Normalized centrosomal actin					Number of cells/experiment/condition
		Date	0 control	5 control	0 H89	5 H89		n 0 control	n 5 control	n 0 H89	n 5 H89		0 Control: VCAM, no stimulation, no pretreatment
		241016 D1	1	0.81684	4.1429	1.3611		38	31	47	31		5 Control: VCAM, +CXCL12 5min, no pretreatment
		241016 D2	1	0.58294	1.5199	1.0601		57	16	51	27		0 H89: VCAM, no stimulation, pretreatment with H89
		241106 D1	1	0.79822	2.2336	1.557		26	11	23	30		5 H89: VCAM, +CXCL12 5min, pretreatment with H89
		241106 D2	1	0.78793	2.1789	2.3814		18	15	21	15
