# Supplementary material for: Centrosomal actin pool levels regulated by localized PKA set the threshold for T cell polarization
Source: EMBO Rep. 2025 Aug 26;26(18):4436–55. doi: 10.1038/s44319-025-00533-2 (PMC12457651; doi:10.1038/s44319-025-00533-2)
Supplement: Supplementary file 10 — Figure EV4 Source Data [file 44319_2025_533_MOESM10_ESM.zip]

Archive with 26 entries (21 files):
- Figure EV4/
- Figure EV4/Figure EV4A/
- Figure EV4/Figure EV4A/Roundness and Rp-8CPT-cAMPS.xlsx
- Figure EV4/Figure EV4B/
- Figure EV4/Figure EV4B/Centrosomal actin and Rp-8CPT-cAMPS .xlsx
- Figure EV4/Figure EV4C/
- Figure EV4/Figure EV4C/Control Actin.tif
- Figure EV4/Figure EV4C/Control Arp2.tif
- Figure EV4/Figure EV4C/Control Pericentrin.tif
- Figure EV4/Figure EV4C/CXCL12 Actin.tif
- Figure EV4/Figure EV4C/CXCL12 Arp2.tif
- Figure EV4/Figure EV4C/CXCL12 Pericentrin.tif
- Figure EV4/Figure EV4C/H89 Actin.tif
- Figure EV4/Figure EV4C/H89 Arp2.tif
- Figure EV4/Figure EV4C/H89 Pericentrin.tif
- Figure EV4/Figure EV4C/Original image Control  Arp2.tif
- Figure EV4/Figure EV4C/Original image Control Actin.tif
- Figure EV4/Figure EV4C/Original image Control Pericentrin.tif
- Figure EV4/Figure EV4C/Original image CXCL12 Actin.tif
- Figure EV4/Figure EV4C/Original image CXCL12 Arp2.tif
- Figure EV4/Figure EV4C/Original image CXCL12 Pericentrin.tif
- Figure EV4/Figure EV4C/Original image H89 Actin.tif
- Figure EV4/Figure EV4C/Original image H89 Arp2.tif
- Figure EV4/Figure EV4C/Original image H89 Pericentrin.tif
- Figure EV4/Figure EV4D/
- Figure EV4/Figure EV4D/Centrosomal actin and Arp.xlsx
