# Supplementary material for: Centrosomal actin pool levels regulated by localized PKA set the threshold for T cell polarization
Source: EMBO Rep. 2025 Aug 26;26(18):4436–55. doi: 10.1038/s44319-025-00533-2 (PMC12457651; doi:10.1038/s44319-025-00533-2)
Supplement: Supplementary file 10 — Figure EV4 Source Data [file 44319_2025_533_MOESM10_ESM.zip › Figure EV4/Figure EV4A/Roundness and Rp-8CPT-cAMPS.xlsx]

## Sheet: Feuil1
		Roundness					Number of cells/experiment/condition
		0 control	5 control	0 Rp	5 Rp		n 0 control	n 5 control	n 0 Rp	n 5 Rp		0 Control: VCAM, no stimulation, no pretreatment
	230908	0.81859	0.687481	0.845295	0.730583		608	744	650	743		5 Control: VCAM+1µg/ml CXCL12 5min, no pretreatment
	230914	0.847592	0.719658	0.876572	0.717798		666	605	902	634		0 RP: VCAM, no stimulation, pretreatment with Rp
	230919	0.851422	0.705591	0.893395	0.695724		576	514	539	604		5 RP: VCAM+1µg/ml CXCL12 5min, pretreatment with Rp
	230927	0.833234	0.669678	0.841332	0.650849		1226	822	976	689
