# Supplementary material for: Centrosomal actin pool levels regulated by localized PKA set the threshold for T cell polarization
Source: EMBO Rep. 2025 Aug 26;26(18):4436–55. doi: 10.1038/s44319-025-00533-2 (PMC12457651; doi:10.1038/s44319-025-00533-2)
Supplement: Supplementary file 10 — Figure EV4 Source Data [file 44319_2025_533_MOESM10_ESM.zip › Figure EV4/Figure EV4B/Centrosomal actin and Rp-8CPT-cAMPS .xlsx]

## Sheet: Feuil1
		Normalized centrosomal actin					Number of cells/experiment/condition
	Date	0 control	5 control	0 Rp	5 Rp		n 0 control	n 5 control	n 0 Rp	n 5 Rp			0 Control: VCAM, no stimulation, no pretreatment
	231003	1	0.599	1.775	0.90204		46	37	32	44			5 Control: VCAM, +100ng/ml CXCL12 5min, no pretreatment
	231005	1	0.48865	1.4706	0.48971		61	43	51	46			0 RP: VCAM, no stimulation, pretreatment with Rp
	231010	1	0.59561	1.8667	0.7597		36	26	50	37			5 RP: VCAM, +100ng/ml CXCL12 5min, pretreatment with Rp
