# Supplementary material for: Centrosomal actin pool levels regulated by localized PKA set the threshold for T cell polarization
Source: EMBO Rep. 2025 Aug 26;26(18):4436–55. doi: 10.1038/s44319-025-00533-2 (PMC12457651; doi:10.1038/s44319-025-00533-2)
Supplement: Supplementary file 10 — Figure EV4 Source Data [file 44319_2025_533_MOESM10_ESM.zip › Figure EV4/Figure EV4D/Centrosomal actin and Arp.xlsx]

## Sheet: Feuil1
		Normalized centrosomal actin
		0 control	5 control	0 H89
	211109	1	0.352	1.555
	211118	1	0.666	3.041
	211124	1	0.588	2.666
	220607	1	0.46608	2.3988		Number of cells/experiment/condition
											0 Control: VCAM, no stimulation, no pretreatment
						n 0 control	n 5 control	n 0 H89			5 Control: VCAM, CXCL12 5min, no pretreatment
		Normalized centrosomal Arp2				41	42	38			0 H89: VCAM, no stimulation, pretreatment with H89
						107	86	165
		0 control	5 control	0 H89		106	113	100
	211109	1	0.493	1.432		61	74	58
	211118	1	0.74	1.716
	211124	1	0.954	1.815
	220607	1	0.72153	3.0371
