# Supplementary material for: Centrosomal actin pool levels regulated by localized PKA set the threshold for T cell polarization
Source: EMBO Rep. 2025 Aug 26;26(18):4436–55. doi: 10.1038/s44319-025-00533-2 (PMC12457651; doi:10.1038/s44319-025-00533-2)
Supplement: Supplementary file 11 — Figure EV5 Source Data [file 44319_2025_533_MOESM11_ESM.zip › Figure EV5/Figure EV5B/Ration centrosomal and cytoplasmic PKACa.xlsx]

## Sheet: Feuil1
			ratio PKA Calpha centrosom/cytoplasmic				Number of cells/experiment/condition
		Date	Ht31P	Ht31			n Ht31-P	n Ht31
		240926	1.14	1.094			67	72
		240903	1.187	1.082			42	12
		240917	1.119	1.046			95	47
